# Supplementary material for: High level SARS-CoV-2 nucleocapsid refolding using mild condition for inclusion bodies solubilization: Application of high pressure at pH 9.0
Source: PLoS One. 2022 Feb 3;17(2):e0262591. doi: 10.1371/journal.pone.0262591 (PMC8812862; doi:10.1371/journal.pone.0262591)
Supplement: S1 File — (XLSX) [file pone.0262591.s002.xlsx]

## Sheet: Plan1
pH	1 bar		Media		pH	2.4 kbar		Media
7	93	97.4	95.2		7	67.1	66.8	66.95
8	112.2	111.3	111.75		8	115	107.3	111.15
9	72.8	73	72.9		9	25	23.1	24.05
10	47.4	41.5	44.45		10	14	17.2	15.6
11	22.5	22.1	22.3		11	15	19.7	17.35
