# Supplementary material for: High level SARS-CoV-2 nucleocapsid refolding using mild condition for inclusion bodies solubilization: Application of high pressure at pH 9.0
Source: PLoS One. 2022 Feb 3;17(2):e0262591. doi: 10.1371/journal.pone.0262591 (PMC8812862; doi:10.1371/journal.pone.0262591)
Supplement: S2 File — (XLSX) [file pone.0262591.s003.xlsx]

## Sheet: Plan1
Flurescence Intensity	N122-419-IB	N122-419-IB in 6M GdnHCl
302.03	22.5825	10.4701
302.96	23.8361	11.6885
304.06	25.9781	12.8988
305	29.4852	13.8308
305.93	32.4814	14.5735
307.03	35.1501	15.6467
307.96	39.3961	17.5184
309.06	42.1623	20.4161
310	46.9547	21.9097
311.07	50.2506	24.8653
312	55.3221	26.242
313.07	56.8318	29.2075
314	62.2785	32.6284
315.07	66.6139	36.5795
316	69.9603	39.9377
317.07	75.5534	44.7375
318	78.78	48.0014
319.07	81.6481	52.1929
320	87.1262	56.7103
321.07	92.0985	63.1462
322	96.1396	68.2156
323.07	98.1352	70.3755
324	99.3375	74.6923
325.07	104.062	80.7807
326	107.269	84.4359
327.07	110.253	90.3932
328	110.955	94.5276
329.07	111.195	98.241
330	114.086	102.998
331.07	115.186	106.83
332	114.871	109.489
333.07	117.608	113.922
334	119.901	118.83
335.07	121.213	123.311
336	120.799	127.948
337.07	121.765	128.31
338	118.867	135.265
339.07	120.074	137.767
340	122.075	140.576
340.93	119.79	142.405
342.03	120.963	148.437
342.96	118.766	149.037
344.06	118.591	151.181
345	118.783	152.944
345.93	116.113	156.27
347.03	116.156	157.817
347.96	114.087	159.414
349.06	113.638	159.555
350	112.751	163.993
351.07	113.178	166.667
352	111.243	167.78
353.07	107.735	165.531
354	106.459	165.107
355.07	105.158	165.106
356	103.079	165.366
357.07	101.111	163.961
358	100.837	164.675
359.07	97.903	162.071
360	95.8695	161.282
361.07	93.4129	161.541
362	91.6425	160.77
363.07	86.5958	157.733
364	84.5008	156.649
365.07	83.3295	153.752
366	81.3026	152.016
367.07	78.5469	149.465
368	76.9788	147.447
369.07	72.8943	142.999
370	72.894	142.047
371.06	68.9029	140.436
371.96	66.5686	135.925
373.03	64.9634	135.35
373.93	62.1885	130.755
375	61.154	124.945
376.06	58.8848	126.178
376.96	56.0472	122.94
378.03	53.7992	116.904
378.93	52.6244	115.125
380	52.0101	111.807
381.07	49.1053	109.224
382	46.5226	105.062
383.07	45.4586	101.677
384	43.3586	100.828
385.07	41.2952	97.0572
386	40.2116	95.0355
387.07	38.5625	91.8607
388	37.0015	90.3614
389.07	36.1229	88.7097
390	33.7202	84.0856
391.07	32.9509	80.9196
392	32.4017	79.7232
393.07	29.9847	76.6664
394	30.5477	74.1039
395.07	29.1384	72.7498
396	27.6584	69.9154
397.07	26.7744	66.5518
398	26.5534	65.0793
399.07	24.8063	64.4389
400	24.6617	62.5336
