# Supplementary material for: High level SARS-CoV-2 nucleocapsid refolding using mild condition for inclusion bodies solubilization: Application of high pressure at pH 9.0
Source: PLoS One. 2022 Feb 3;17(2):e0262591. doi: 10.1371/journal.pone.0262591 (PMC8812862; doi:10.1371/journal.pone.0262591)
Supplement: S3 File — (XLSX) [file pone.0262591.s004.xlsx]

## Sheet: Plan1
pH		1 bar		Media
7	338	338	338.2	338.067
8	338.4	338.5	338.3	338.4
9	339.3	339.8	339.6	339.567
10	339.6	339.5	339.3	339.467
11	341.1	340.9	341.5	341.167
12	344.2	343.1	343.1	343.467
pH		2.4 kbar		Media
7	338.5	338.5	337.8	338.267
8	338.7	338.5	338.7	338.633
9	340	340.2	340	340.067
10	340.2	340.8	340.6	340.533
11	342.6	342	342.2	342.267
12	345	345	345.4	345.133
		6M GdnHCl		Media
	353.8	353.8		353.8
