# Supplementary material for: High level SARS-CoV-2 nucleocapsid refolding using mild condition for inclusion bodies solubilization: Application of high pressure at pH 9.0
Source: PLoS One. 2022 Feb 3;17(2):e0262591. doi: 10.1371/journal.pone.0262591 (PMC8812862; doi:10.1371/journal.pone.0262591)
Supplement: S4 File — (XLSX) [file pone.0262591.s005.xlsx]

## Sheet: Plan1
Fluorescence Intensity	Refolded N122-419	N122-419-IB	N122-419-IB normalized
302.03	32.7733	35.238	41.7923
302.96	36.0071	38.15	45.2459
304.06	42.1396	42.6635	50.5989
305	47.3565	46.5499	55.2081
305.93	52.9128	50.4097	59.7859
307.03	61.2054	57.5452	68.2486
307.96	65.1494	61.5361	72.9818
309.06	71.3636	68.9037	81.7198
310	79.5853	71.938	85.3185
311.07	86.4933	80.4058	95.3612
312	92.5935	85.547	101.459
313.07	100.737	90.317	107.116
314	105.364	94.9304	112.588
315.07	114.435	100.776	119.521
316	117.684	106.71	126.558
317.07	126.377	112.017	132.852
318	133.548	118.161	140.139
319.07	139.777	124.314	147.436
320	147.392	127.289	150.965
321.07	153.318	133.506	158.339
322	157.223	140.07	166.123
323.07	167.716	141.066	167.304
324	168.475	147.251	174.639
325.07	177.653	150.8	178.849
326	182.509	157.199	186.438
327.07	183.933	159.85	189.582
328	190.268	162.636	192.886
329.07	196.715	163.238	193.6
330	197.127	170.386	202.077
331.07	202.465	171.59	203.505
332	201.896	172.356	204.415
333.07	206.766	175.257	207.855
334	207.273	173.937	206.29
335.07	211.301	175.703	208.384
336	210.338	175.628	208.295
337.07	210.655	178.333	211.503
338	211.286	181.015	214.684
339.07	209.74	177.495	210.509
340	211.038	179.693	213.116
340.93	212.061	177.798	210.869
342.03	212.828	177.244	210.211
342.96	209.021	175.539	208.19
344.06	209.085	174.558	207.025
345	206.826	175.297	207.902
345.93	205.876	174.532	206.995
347.03	207.69	171.392	203.271
347.96	202.188	170.616	202.35
349.06	202.572	167.194	198.293
350	202.406	169.194	200.664
351.07	196.068	164.009	194.514
352	195.523	162.049	192.19
353.07	191.425	160.847	190.765
354	192.273	158.663	188.174
355.07	183.35	152.744	181.154
356	182.008	151.844	180.087
357.07	180.125	152.51	180.877
358	176.383	145.78	172.894
359.07	172.217	142.465	168.964
360	167.678	142.386	168.87
361.07	162.767	137.382	162.936
362	160.545	133.87	158.77
363.07	154.271	130.293	154.528
364	150.972	127.369	151.059
365.07	147.128	122.578	145.377
366	142.9	119.929	142.236
367.07	139.173	115.913	137.473
368	135.575	114.083	135.303
369.07	130.398	110.549	131.111
370	126.177	107.883	127.949
371.06	123.045	102.349	121.386
371.96	122.639	99.716	118.263
373.03	115.882	95.9283	113.771
373.93	113.469	93.1421	110.467
375	108.375	88.4113	104.856
376.06	103.417	85.2779	101.14
376.96	101.369	84.803	100.576
378.03	97.8854	80.2108	95.13
378.93	92.9041	78.9297	93.6106
380	89.1668	74.177	87.9739
381.07	86.4842	72.6697	86.1862
382	83.4071	70.6735	83.8187
383.07	80.9526	67.2566	79.7664
384	76.8173	66.3731	78.7185
385.07	76.2878	61.5921	73.0483
386	73.5755	62.0122	73.5464
387.07	69.318	58.13	68.9421
388	67.4636	54.4703	64.6018
389.07	66.1791	53.4925	63.4421
390	61.3198	50.7749	60.219
391.07	59.495	48.5784	57.614
392	58.1156	46.9706	55.7071
393.07	56.0136	46.4857	55.1321
394	53.4062	44.2732	52.508
395.07	50.5832	42.2773	50.1409
396	48.63	41.4907	49.208
397.07	46.0588	38.5293	45.6957
398	45.0265	36.7243	43.555
399.07	42.8275	35.3006	41.8666
400	40.8936	34.3609	40.752
